# Supplementary material for: Runx1-Snx9 axis drives the pathological secretion of mitochondrial-derived vesicles to activate cGAS-STING signaling in acute pancreatitis
Source: J Nanobiotechnology. 2026 Jun 16;24:671. doi: 10.1186/s12951-026-04687-6 (PMC13377763; doi:10.1186/s12951-026-04687-6)
Supplement: Supplementary file 1 — Supplementary material 1. [file 12951_2026_4687_MOESM1_ESM.xlsx]

## Sheet: Sheet1
Supplementary table 1. PCR primer sequence
Gene	Forward	Reverse
Runx1	TGACAACTGCGGGAGAAAGTG	TCTGGCAAGATGATCTTCCTCC
Pdx1-Cre	TGTCCATCCCTGAAATCATGCAG	TTGGAACGCTCAAGTTTGTACCC
mtCo3	AAGGCCACCACACTCCTATTGT	AGGTCAGCAGCCTCCTAGATCA
mtND1	CCCAAGCATATAAGCAAGTA	ACTGTATGGTGTATGTCAGA
mtD-loop	CACGCTTCCGTTACGATCAACT	GTATGGTGGTACTCCCGCTGTA
β-actin	GCTCACCATTCACCATCTTGTCTTG	TCCTGCTTGCTGATCCACATCTG
